# Supplementary material for: Penetration of Nanobody-Dextran Polymer Conjugates through Tumor Spheroids
Source: Pharmaceutics. 2023 Sep 22;15(10):2374. doi: 10.3390/pharmaceutics15102374 (PMC10609859; doi:10.3390/pharmaceutics15102374)
Supplement: Supplementary file 1 [file pharmaceutics-15-02374-s001.zip]

Archive with 1 entries (1 files):
- pharmaceutics-2617131-supplementary.pdf
